# Supplementary material for: Effect of Intravenous Lipid Emulsion Therapy on Xenobiotic Plasma Partitioning and Short-Term Neurological Outcome in Companion Animals with Suspected Neurotoxicosis: A Case Series
Source: Animals (Basel). 2026 Apr 28;16(9):1352. doi: 10.3390/ani16091352 (PMC13163057; doi:10.3390/ani16091352)
Supplement: Supplementary file 1 [file animals-16-01352-s001.zip]

Archive with 1 entries (1 files):
- animals-4179313-supplementary.pdf
